# Supplementary material for: Emotional Eating Interventions for Adults Living with Overweight or Obesity: A Systematic Review and Meta-Analysis
Source: Int J Environ Res Public Health. 2023 Feb 3;20(3):2722. doi: 10.3390/ijerph20032722 (PMC9915727; doi:10.3390/ijerph20032722)
Supplement: Supplementary file 1 [file ijerph-20-02722-s001.zip]

Archive with 1 entries (1 files):
- ijerph-2187745-supplementary.pdf
